# Supplementary material for: Trichoderma reesei XYR1 activates cellulase gene expression via interaction with the Mediator subunit TrGAL11 to recruit RNA polymerase II
Source: PLoS Genet. 2020 Sep 2;16(9):e1008979. doi: 10.1371/journal.pgen.1008979 (PMC7467262; doi:10.1371/journal.pgen.1008979)
Supplement: S1 Data — (XLSX) [file pgen.1008979.s013.xlsx]

## Sheet: Sheet1
Fig.6A Pcbh1-800
Time (h)	Ct (sample )		Ct (input)		% Input
9	29.41		22.685		0.0946572	QM9414
	29.76		22.32		0.0576657
	27.06		22.255		0.358205	OEX_Trgal11-proA
	27.365		22.57		0.360696
	29.06		22.16		0.0838443	OEX_Trgal11-proA+Cu2+
	29.945		22.84		0.0727382
24	28.26		21.575		0.0973184	QM9414
	28.315		20.6		0.0476578
	27.295		21.875		0.233883	OEX_Trgal11-proA
	26.75		21.665		0.295014
	28.67		21.84		0.0880127	OEX_Trgal11-proA+Cu2+
	29.66		22.74		0.08269
	OEX_Trgal11-proA		OEX_Trgal11-proA+Cu2+		QM9414		F.test	T.test		F.test	T.test
9	0.358205	0.360696	0.0838443	0.0727382	0.0946572	0.0576657	0.280982	0.000409466	***	0.0856278	0.00425474	**
24	0.233883	0.295014	0.0880127	0.08269	0.0476578	0.0973184	0.110583	0.0281159	*	0.868641	0.0396026	*
Fig.6B Pcbh2-300
Time (h)	Ct (sample )		Ct (input)		% Input
9	29.255		22.085		0.0695337	QM9414
	29.965		22.28		0.0486592
	27.62		22.33		0.255936	OEX_Trgal11-proA
	27.615		22.47		0.282997
	29.705		21.92		0.0454006	OEX_Trgal11-proA+Cu2+
	30.485		22.83		0.0496816
24	29.24		21.865		0.0603232	QM9414
	30.24		21.23		0.0194223
	27.99		21.99		0.156459	OEX_Trgal11-proA
	27.865		22.045		0.17725
	29.355		21.785		0.0526967	OEX_Trgal11-proA+Cu2+
	30.575		22.935		0.0502009
	OEX_Trgal11-proA		OEX_Trgal11-proA+Cu2+		QM9414		F.test	T.test		F.test	T.test
9	0.255936	0.282997	0.0454006	0.0496816	0.0486592	0.0695337	0.199773	0.00378839	**	0.836597	0.00653349	**
24	0.156459	0.17725	0.0526967	0.0502009	0.0194223	0.0603232	0.152117	0.00813062	**	0.598784	0.0311235	*
Fig.6C Peg1-250
Time (h)	Ct (sample )		Ct (input)		% Input
9	29.64		21.565		0.0371333	QM9414
	29.455		21.845		0.0512557
	26.96		21.285		0.195991	OEX_Trgal11-proA
	27.075		21.22		0.173001
	30.61		22.4		0.0338161	OEX_Trgal11-proA+Cu2+
	30.5		22.9		0.0516122
24	29.245		21.24		0.0389794	QM9414
	29.005		20.83		0.0346466
	27.225		21.23		0.157002	OEX_Trgal11-proA
	27.815		21.45		0.121486
	28.91		21.235		0.0489976	OEX_Trgal11-proA+Cu2+
	29.825		22.06		0.0460344
	OEX_Trgal11-proA		OEX_Trgal11-proA+Cu2+		QM9414		F.test	T.test		F.test	T.test
9	0.173001	0.195991	0.0338161	0.0516122	0.0371333	0.0512557	0.83875	0.0103484	*	0.701396	0.00911884	**
24	0.121486	0.157002	0.0460344	0.0489976	0.0389794	0.0346466	0.105984	0.0357306	*	0.154565	0.0291757	*
Fig.6D Pbgl1-850
Time (h)	Ct (sample )		Ct (input)		% Input
9	31.5		23.565		0.0409173	QM9414
	30.805		22.08		0.0236643
	28.72		22.62		0.145981	OEX_Trgal11-proA
	28.445		22.655		0.180974
	30.085		22.755		0.0622344	OEX_Trgal11-proA+Cu2+
	31.5		23.565		0.0409173
24	29.545		21.355		0.0342882	QM9414
	30.105		20.395		0.0119558
	28.59		22.45		0.14199	OEX_Trgal11-proA
	28.98		22.73		0.131566
	30.205		22.83		0.0603232	OEX_Trgal11-proA+Cu2+
	31.525		23.93		0.0517914
	OEX_Trgal11-proA		OEX_Trgal11-proA+Cu2+		QM9414		F.test	T.test		F.test	T.test
9	0.145981	0.180974	0.0409173	0.0622344	0.0236643	0.0409173	0.696646	0.0319229	*	0.58323	0.0214043	*
24	0.131566	0.14199	0.0517914	0.0603232	0.0119558	0.0342882	0.873338	0.0068899	**	0.556022	0.0115518	*
Fig.6E Pactin
Time (h)	Ct (sample )		Ct (input)		% Input
9	32.31		23.985		0.0312252	QM9414
	32.57		23.215		0.0152913
	32.595		23.24		0.0152913	OEX_Trgal11-proA
	31.38		23.81		0.0526967
	31.88		23.725		0.0351302	OEX_Trgal11-proA+Cu2+
	31.67		23.53		0.0354974
24	32.615		21.91		0.00599866	QM9414
	33.055		22.745		0.0078879
	31.17		23.335		0.0438541	OEX_Trgal11-proA
	33.235		21.35		0.00264752
	33.635		22.29		0.00384942	OEX_Trgal11-proA+Cu2+
	32.505		22.415		0.0091873
	OEX_Trgal11_proA		OEX_Trgal11_proA+Cu2+		QM9414		F.test	T.test		F.test	T.test
9	0.0152913	0.0526967	0.0351302	0.0354974	0.0312252	0.0152913	0.0124974	0.950166	n.s.	0.512733	0.650171	n.s.
24	0.0438541	0.00264752	0.00384942	0.0091873	0.00599866	0.0078879	0.164021	0.505124	n.s.	0.0583345	0.512002	n.s.
Fig.6G
cbh1-ORF-500	Ct (sample )		Ct (input)		% Input
	30.36		22.165		0.0341696	OEX_Trgal11-proA
	31.24		22.815		0.0291342
	31.745		22.39		0.0152913	OEX_Trgal11-proA+Cu2+
	31.24		21.385		0.0108126
	30.245		22.19		0.0376516	QM9414
	30.48		22.445		0.0381772
Pcbh1-250
	28.92		22.08		0.0874048	OEX_Trgal11-proA
	28.28		21.62		0.0990195
	35.42		23.82		0.00322576	OEX_Trgal11-proA+Cu2+
	33.395		23.205		0.00857205
	32.885		21.795		0.00459365	QM9414
	34.965		23.565		0.00370543
Pcbh1-500	27.59		22.4		0.274306	OEX_Trgal11-proA
	28.42		22.9		0.21822
	29.36		22.305		0.0753033	OEX_Trgal11-proA+Cu2+
	30.225		22.46		0.0460344
	30.01		21.285		0.0236643	QM9414
	32.16		21.22		0.00509697
Pcbh1-800 (From Fig 6A 9 h)
	27.06		22.255		0.358205	OEX_Trgal11-proA
	27.365		22.57		0.360696
	29.06		22.16		0.0838443	OEX_Trgal11-proA+Cu2+
	29.945		22.84		0.0727382
	29.41		22.685		0.0946572	QM9414
	29.76		22.32		0.0576657
Pcbh1-1000
	24.955		20.04		0.331908	OEX_Trgal11-proA
	24.935		19.935		0.312918
	28.715		20.96		0.0463546	OEX_Trgal11-proA+Cu2+
	29.29		20.14		0.0176261
	29.985		22.24		0.046677	QM9414
	29.795		22.23		0.0528796
Pcbh1-1400
	24.61		19.485		0.286947	OEX_Trgal11-proA
	24.835		19.805		0.306478
	27.875		20.66		0.0673983	OEX_Trgal11-proA+Cu2+
	28.15		19.875		0.0323264
	29.89		21.39		0.0276583	QM9414
	30.115		22.375		0.0468391
Pcbh1-1700
	27.385		21.565		0.17725	OEX_Trgal11-proA
	27.135		21.27		0.171806
	29.225		22.165		0.0750427	OEX_Trgal11-proA+Cu2+
	29.61		21.955		0.0496816
	29.775		21.765		0.0388446	QM9414
	29.425		20.335		0.0183746
Pcbh1-2100
	25.5		19.16		0.123609	OEX_Trgal11-proA
	25.92		19.43		0.111403
	28.245		20.165		0.0370048	OEX_Trgal11-proA+Cu2+
	28.025		19.38		0.0250136
	30.48		21.235		0.0165028	QM9414
	30.045		22.255		0.0452436
Position relative to ATG of cbh1 ORF	OEX_Trgal11_proA		OEX_Trgal11_proA+Cu2+		QM9414		F-test	T-test		F-test	T-test
-2100	0.123609	0.111403	0.0370048	0.0250136	0.0165028	0.0452436	0.98868	0.00964209	**	0.511359	0.030977	*
-1700	0.17725	0.171806	0.0750427	0.0496816	0.0388446	0.0183746	0.269197	0.0131072	*	0.330922	0.0052265	**
-1400	0.286947	0.306478	0.0673983	0.0323264	0.0276583	0.0468391	0.646954	0.00654672	**	0.988476	0.00277123	**
-1000	0.331908	0.312918	0.0463546	0.0176261	0.046677	0.0528796	0.743683	0.00349676	**	0.401958	0.00133964	**
-800	0.358205	0.360696	0.0838443	0.0727382	0.0946572	0.0576657	0.280982	0.000409466	***	0.0856278	0.00425474	**
-500	0.21822	0.274306	0.0460344	0.0753033	0.0236643	0.00509697	0.612407	0.0278406	*	0.407052	0.0158436	*
-250	0.0874048	0.0990195	0.00322576	0.00857205	0.00370543	0.00459365	0.549262	0.00531838	**	0.0971804	0.00424934	**
500	0.0341696	0.0291342	0.0152913	0.0108126	0.0376516	0.0381772	0.925586	0.0312859	*	0.132422	0.131835	n.s.
Fig.7A Pcbh1-800
Time (h)	Ct (sample )		Ct (input)		% Input
0	27.895		19.24		0.0248408	ΔTrgal11
	28.17		19.21		0.0201072
	28.155		18.425		0.0117912	QM9414
	28.02		18.49		0.0135445
6	23.74		19.845		0.673083	ΔTrgal11
	23.245		19.295		0.647906
	23.545		19.18		0.485942	QM9414
	23.89		19.455		0.462927
9	23.82		19.49		0.497875	ΔTrgal11
	24.01		19.57		0.461325
	24.89		19.765		0.286947	QM9414
	24.89		19.975		0.331908
	QM9414		ΔTrgal11			F.test	T.test
0	0.0117912	0.0135445	0.0201072	0.0248408		0.45166	0.0603155	ns
6	0.462927	0.485942	0.647906	0.673083		0.942922	0.00829849	**
9	0.286947	0.331908	0.461325	0.497875		0.869077	0.0277822	*
Fig.7B Pcbh2-300
Time (h)	Ct (sample )		Ct (input)		% Input
0	28.41		18.28		0.00893607	ΔTrgal11
	27.87		18.33		0.013451
	28.765		17.66		0.00454613	QM9414
	29.16		17.65		0.00343341
6	23.49		18.87		0.407213	ΔTrgal11
	22.975		18.425		0.427458
	23.55		18.6		0.323953	QM9414
	23.495		18.625		0.342424
9	23.06		18.48		0.418662	ΔTrgal11
	23.305		18.53		0.365731
	26.25		19.23		0.0771525	QM9414
	26.63		19.26		0.0605326
	QM9414		ΔTrgal11			F.test	T.test
0	0.00454613	0.00343341	0.00893607	0.013451		0.307666	0.0902827	ns
6	0.323953	0.342424	0.407213	0.427458		0.941696	0.0255072	*
9	0.0771525	0.0605326	0.418662	0.365731		0.38738	0.00727889	**
Fig.7C Peg1-250
Time (h)	Ct (sample )		Ct (input)		% Input
0	30.91		19.44		0.00352993	ΔTrgal11
	29.135		19.43		0.0119973
	29.42		18.755		0.00616731	QM9414
	29.42		18.86		0.0066329
6	23.51		19.96		0.854917	ΔTrgal11
	22.89		19.56		0.99575
	23.805		19.755		0.604518	QM9414
	24.08		19.96		0.575886
9	22.56		19.2		0.975258	ΔTrgal11
	22.62		19.25		0.968522
	24.06		20.25		0.713931	QM9414
	24.14		20.36		0.728932
	QM9414		ΔTrgal11			F.test	T.test
0	0.00616731	0.0066329	0.00352993	0.0119973		0.0699413	0.77827	ns
6	0.575886	0.604518	0.854917	0.99575		0.255367	0.0430282	*
9	0.713931	0.728932	0.975258	0.968522		0.53741	0.00107598	**
Fig.7D Pbgl1-850
Time (h)	Ct (sample )		Ct (input)		% Input
0	29.14		19.265		0.0106637	ΔTrgal11
	30.06		19.46		0.00645153
	29.98		18.82		0.00437608	QM9414
	29.275		18.39		0.00529504
6	25.07		19.975		0.292976	ΔTrgal11
	24.16		19.375		0.363205
	26.22		20.005		0.134797	QM9414
	26.085		20.03		0.150607
9	24.48		19.685		0.360696	ΔTrgal11
	24.825		19.975		0.347204
	26.37		20.26		0.144973	QM9414
	26.44		20.375		0.149566
	QM9414		ΔTrgal11			F.test	T.test
0	0.00437608	0.00529504	0.0106637	0.00645153		0.27349	0.22637	ns
6	0.134797	0.150607	0.292976	0.363205		0.281932	0.0356882	*
9	0.144973	0.149566	0.360696	0.347204		0.41779	0.00118672	**
Fig.7E Pbgl2-500
Time (h)	Ct (sample )		Ct (input)		% Input
0	29.61		19.29		0.00783341	ΔTrgal11
	29.95		19.15		0.00561638
	29.435		18.455		0.0049576	QM9414
	29.81		19.275		0.00674884
6	25.6		20.105		0.222035	ΔTrgal11
	24.555		19.35		0.271468
	25.63		19.34		0.127968	QM9414
	26.16		19.37		0.0904871
9	24.895		19.555		0.247218	ΔTrgal11
	25.1		20.025		0.297066
	26.21		20.01		0.136205	QM9414
	26.68		20.11		0.105393
	QM9414		ΔTrgal11			F.test	T.test
0	0.0049576	0.00674884	0.00783341	0.00561638		0.865255	0.603034	ns
6	0.0904871	0.127968	0.222035	0.271468		0.825991	0.0472923	*
9	0.105393	0.136205	0.247218	0.297066		0.704911	0.0354999	*
Fig.7F
cbh1-ORF-500	Ct (sample )		Ct (input)		% Input
	31.155		23.04		0.0361179	ΔTrgal11
	32.135		23.34		0.0225435
	30.91		22.275		0.0251876	QM9414
	30.955		22.085		0.0214015
Pcbh1-250	26.72		21.475		0.264045	ΔTrgal11
	26.685		21.715		0.319493
	29		23.06		0.163103	QM9414
	28.73		23.075		0.198727
Pcbh1-500	25.51		20.69		0.3545	ΔTrgal11
	25.65		20.83		0.3545
	27.575		22.185		0.238797	QM9414
	27.57		22.35		0.268661
Pcbh1-800	25.32		21.145		0.554345	ΔTrgal11
	25.51		21.47		0.608722
	28.15		23.11		0.304361	QM9414
	28.215		23.04		0.277173
Pcbh1-1000	24.885		19.65		0.265882	ΔTrgal11
	25.315		19.89		0.233073
	27.82		21.425		0.118985	QM9414
	27.5		21.39		0.144973
Pcbh1-1400	25.15		19.585		0.211519	ΔTrgal11
	25.605		19.895		0.191293
	27.64		21.345		0.127525	QM9414
	27.685		21.285		0.118574
Pcbh1-1700	29.125		21.345		0.0455583	ΔTrgal11
	29.265		21.34		0.0412019
	31.265		22.665		0.0258061	QM9414
	31.32		22.925		0.0297463
Pcbh1-2100	30.37		22.435		0.0409173	ΔTrgal11
	30.51		22.385		0.0358684
	31.27		22.805		0.0283375	QM9414
	31.12		23.06		0.0375214
Position relative to ATG of cbh1 ORF	QM9414		ΔTrgal11			F.test	T.test
-2100	0.0283375	0.0375214	0.0409173	0.0358684		0.64001	0.406594	n.s.
-1700	0.0258061	0.0297463	0.0455583	0.0412019		0.936201	0.0336488	*
-1400	0.127525	0.118574	0.211519	0.191293		0.530528	0.0193436	*
-1000	0.118985	0.144973	0.233073	0.265882		0.852954	0.0302872	*
-800	0.277173	0.304361	0.554345	0.608722		0.590334	0.0107534	*
-500	0.238797	0.268661	0.3545	0.3545		4.26011e-14	0.0212584	*
-250	0.163103	0.198727	0.264045	0.319493		0.727097	0.0781463	n.s.
500	0.0251876	0.0214015	0.0361179	0.0225435		0.346323	0.481897	n.s.
Fig.8A Pcbh1-TATA
Time (h)	Ct (sample )		Ct (input)		% Input
0	32.77		20.95		0.00276953	QM9414
	32.98		20.95		0.00239436
	32.875		20.595		0.00201341	ΔTrgal11
	32.4		20.64		0.00288714
6	29.24		20.295		0.0203174	QM9414
	29.6		20.5		0.0182477
	31.515		20.775		0.00585488	ΔTrgal11
	32.915		21.47		0.00359163
9	30.045		20.97		0.0185666	QM9414
	30.36		21.21		0.0176261
	33.49		21.43		0.00234509	ΔTrgal11
	34.01		22.01		0.00244467
	Time	QM9414		ΔTrgal11			F.test	T.test
	0	0.00239436	0.00276953	0.00201341	0.00288714		0.516401	0.807819	ns
	6	0.0182477	0.0203174	0.00359163	0.00585488		0.943157	0.0109121	*
	9	0.0173597	0.0185666	0.00234509	0.00244467		0.104816	0.00150943	**
Fig.8B Peg1-TATA
Time (h)	Ct (sample )		Ct (input)		% Input
0	29.67		19.34		0.0077793	QM9414
	29.67		19.55		0.00899823
	29.77		19.08		0.00606136	ΔTrgal11
	29.625		19.08		0.00670223
6	28.53		19.24		0.015996	QM9414
	28.18		19.1		0.0185024
	30.11		19.79		0.00783341	ΔTrgal11
	30.215		19.845		0.00756658
9	28.98		19.345		0.0125938	QM9414
	28.565		18.86		0.0119973
	29.91		19.34		0.00658709	ΔTrgal11
	30.04		19.225		0.00555829
	Time	QM9414		ΔTrgal11			F.test	T.test
	0	0.0077793	0.00899821	0.00606136	0.00670223		0.616316	0.100309	ns
	6	0.0159961	0.0185024	0.00756658	0.00783341		0.135049	0.0169739	*
	9	0.0119973	0.0125938	0.00555829	0.00658709		0.668975	0.00900681	**
Fig.8C Pbgl1-TATA
Time (h)	Ct (sample )		Ct (input)		% Input
0	30.47		20.27		0.00851284	QM9414
	30.49		20.27		0.00839564
	30.37		20.29		0.0092512	ΔTrgal11
	30.59		20.26		0.0077793
6	29.99		20.745		0.0165028	QM9414
	30.05		20.495		0.0133119
	29.995		20.915		0.0185024	ΔTrgal11
	29.7		20.55		0.0176261
9	29.895		20.755		0.0177487	QM9414
	29.975		20.895		0.0185024
	28.35		20.055		0.0318813	ΔTrgal11
	29.4		20.58		0.0221562
	Time	QM9414		ΔTrgal11			F.test	T.test
	0	0.00839564	0.00851284	0.0077793	0.0092512		0.101167	0.941666	ns
	6	0.0165028	0.0133119	0.0185024	0.0176261		0.341248	0.196618	ns
	9	0.0177487	0.0185024	0.0318813	0.0221562		0.0984812	0.209802	ns
Fig.8D Pbgl2-TATA
Time (h)	Ct (sample )		Ct (input)		% Input
0	30.75		19.91		0.0054628	QM9414
	31.87		19.68		0.00214301
	30.615		19.445		0.00434586	ΔTrgal11
	31.11		19.42		0.00303068
6	29.135		19.71		0.0145671	QM9414
	29.2		19.675		0.0135916
	29.165		20.06		0.0181845	ΔTrgal11
	30.41		20.89		0.0136388
9	29.46		19.945		0.0136861	QM9414
	28.74		19.64		0.0182477
	29.28		19.345		0.0102293	ΔTrgal11
	29.13		19.985		0.0176873
	Time	QM9414		ΔTrgal11			F.test	T.test
	0	0.00214301	0.0054628	0.00303068	0.00434586		0.480259	0.954644	ns
	6	0.0135916	0.0145671	0.0181845	0.0136388		0.269152	0.513157	ns
	9	0.0136861	0.0182477	0.0102293	0.0176873		0.698923	0.690983	ns
ChIP efficiency=2-ΔCt×100%
ΔCt=Ctsample-(Ctinput-3.32)
T.test, P<0.05 * ; P<0.01 **; P<0.001 ***;P≥0.05 ns.
Ct (sample ): Average of two qPCR amplication data for ChIP sample
Ct (input): Average of two qPCR amplication data for input sample
